# Supplementary material for: Simplification of Mobility Tests and Data Processing to Increase Applicability of Wearable Sensors as Diagnostic Tools for Parkinson’s Disease
Source: Sensors (Basel). 2024 Aug 1;24(15):4983. doi: 10.3390/s24154983 (PMC11314738; doi:10.3390/s24154983)
Supplement: Supplementary file 1 [file sensors-24-04983-s001.zip]

Archive with 1 entries (1 files):
- sensors-3062570-supplementary.pdf
